# Supplementary material for: NRG1 type I dependent autoparacrine stimulation of Schwann cells in onion bulbs of peripheral neuropathies
Source: Nat Commun. 2019 Apr 1;10:1467. doi: 10.1038/s41467-019-09385-6 (PMC6443727; doi:10.1038/s41467-019-09385-6)
Supplement: Supplementary file 4 — Source Data [file 41467_2019_9385_MOESM4_ESM.xlsx]

## Sheet: 1a
	fold change to control	SD	p-value
Pmp22 tg	21.6686	4.27737	7.08862e-05
Mpz-/-	33.677	8.8982	0.00032615
EAN	6.21711	4.12924	0.0450829
SODG93A tg	2.54745	0.875882	0.0139202
STZ	1.97193	1.05537	0.0497666
Pmp22+/-	1.55373	0.368458	0.131811
OPT	1.33774	0.446918	0.436575

## Sheet: 1b
ctrl	demyelinating
0.870968	4.91129
1.02419	4.26613
0.903226	0.604839
1.20161	0.854839
	6.19355
	2.09677
	1.80645
	5.37097
	3.90323
	1.08871
	4.70968

## Sheet: 1c
onion bulbs (% of myelinated axons)	Nrg1-I mRNA
0.0617284	4.91129
0.0296296	4.26613
0.00653595	0.604839
0.0021978	0.854839
0.033195	6.19355
0.0198807	2.09677
0.0269978	1.80645
0.102639	5.37097
0.0973451	3.90323
0.0016835	1.08871
0.0351759	4.70968

## Sheet: 1d
	wt	SD	tg	SD
P1	3.73558	1.88463	6.03788	2.23035
P6	10.9251	2.2722	33.793	7.51347
P18	13.1796	2.20168	180.932	43.5739
P28	13.0298	2.59312	204.9	23.7601
P82	11.3934	2.51569	246.88	48.734

## Sheet: 1g
NCV					CMAP
wildtype	NRG1cKO	CMT1A	CMT1A-NRG1cKO		wildtype	NRG1cKO	CMT1A	CMT1A-NRG1cKO
13.15	17.2	8.35	7.8		10.5	9.6	6.15	3.95
10.75	10.05	9.35	8.25		7.8	6.35	4.65	3.45
12.25	10.85	7.6	5.5		5.9	4.65	4.5	2.55
11.15	15.45	7.55	6.8		9.6	9.4	3.15	1.15
13.45	14.3	9.35	6.55		8.95	8.1	4.85	1.8
19.35	11.25	9.2	4.45		6	10.75	3.35	1.6
17.35	12.85	7.75	5.75		7.6	9.55	4.7	1.1
13.25	16.4	9.95	4.25		8.3	6.4	2.95	1.95
15.2	14.2		6.1		8.15	7.25		2
17.2	9.9		6.7		6.8	10.35		1.65
	10.1					6
	13.05					7.8
	11.5					9.85
	10.05					8.85

## Sheet: 1h
wildtype	NRG1cKO	CMT1A	CMT1A-NRG1cKO
6	2	6	1
1	1	9	17
4	2	11	16
4	3	9	20
0	5	4	11
0	2		8
0	2		26
2			12
0
0
1
0
1

## Sheet: 2a
day		wildtype								NRG1cKO									CMT1A								CMT1A-NRG1cKO
1		89.2	57.1	48.6	185.5	186.6	152	13.2		74.8	199.1	198.6	45	61.2	119.7	33.7	119.9		165.5	193.9	15.8	47.5	12	35.7	47.4		81	74.4	184.2	56.2	109.9	144.3	103	172.8
2		209	240.1	84	300	123.5	300	141.4		170.4	233.7	260.7	250.6	165.2	219	142.2	202.8		53.2	184.6	126	68.3	46	64.2	21.2		121	136.5	220	78.8	176.4	208.4	246.8	206.3
3		253.267	271.033	79.1667	300	233.467	300	182.9		243.5	135.467	286.5	300	240.5	246.333	233.4	193.167		84.6333	227.833	156.4	108	39.9333	68.2667	73.3333		178.7	171.333	183.6	151.767	240.167	267.6	263.667	272.7
4		232.533	289.333	48.7667	300	267.033	300	264.4		178.533	180.333	300	300	288.7	285.8	177.933	194.8		128.333	272.933	117.2	156.533	24.2667	44.5	104.333		157.967	227.167	237.067	214.8	201.667	253.367	215.133	281.367

## Sheet: 2b
wildtype	NRG1cKO	CMT1A	CMT1A-NRG1cKO
0.677	0.727	0.789	0.753
0.69	0.767	0.7032	0.747
0.73	0.617	0.8827	0.705
0.689	0.703	0.824	0.824
0.743	0.728	0.793	0.709
0.723	0.795	0.855	0.649
0.764		0.796	0.666

## Sheet: 2d
wildtype	NRG1cKO	CMT1A	CMT1A-NRG1cKO
31.05	24.45	22.25	25.2
30.6	43.85	24.25	24.15
36.9	35.15	21.85	19.9
37.85	30.6	19.9	27.05
40.2	35.1	16.85	33.75
32.15	43.1	25.35	26.15
26.95	55.75	18.1	27.55
	36.05	20.45	27.25
	40.8	18.3	33.65
	30.65	18.45
	31.85	17.4
	28.35	20.7
		18.95
		22.7
		23.25
		23.45

## Sheet: 2e
wildtype	NRG1cKO	CMT1A	CMT1A-NRG1cKO
29.7	22	13.3	16
39.5	19.8	19.6	6.6
24.5	25.3	11.7	21.1
28.3	22.2	12	10.6
31.8	18	7.9	14.2
29.9	27.2	9.2	7.6
9.8	27.9	14.5	6.8
	17.7	8.2	10.1
	15.1	10.8	15.6
	21.7	10.9
	18.8	15
	29.9	15.6
		11.7
		10.6
		11.3
		8.8

[truncated: 34 more sheets: 2f, 2g, 2h, 2i, 2k, 3c, 3d, 3e, 3f, 3g, 3h, 3k, 4a, 4b, 4c, 4d, 4e, 4f, 4g, 5a …]
